# Supplementary material for: Nuttalliellidae in Burmese amber: implications for tick evolution
Source: Parasitology. 2024 Apr 16;151(9):891–907. doi: 10.1017/S0031182024000477 (PMC11770530; doi:10.1017/S0031182024000477)
Supplement: Chitimia-Dobler et al. supplementary material 2 — Chitimia-Dobler et al. supplementary material [file S0031182024000477sup002.zip]

Archive with 9 entries (9 files):
- Supplementary_Video_S1_B-4863.mp4
- Supplementary_Video_S2_B-4862.mp4
- Supplementary_Video_S3_B-4925.mp4
- Supplementary_Video_S4_B-4927.mp4
- Supplementary_Video_S5_B-7243.mp4
- Supplementary_Video_S6_B-4891.mp4
- Supplementary_Video_S7_B-4839.mp4
- Supplementary_Video_S8_B-4840.mp4
- Supplementary_Video_S9_Nuttalliella_namaqua.mp4
